# Supplementary material for: miR-139-5p activates ferroptosis by inhibiting the expression of HMG-CoA reductase to inhibit the progression of glioma
Source: Cell Death Discov. 2025 May 21;11:245. doi: 10.1038/s41420-025-02532-7 (PMC12095534; doi:10.1038/s41420-025-02532-7)
Supplement: Supplementary file 1 — Supplementary Table S1 [file 41420_2025_2532_MOESM1_ESM.xlsx]

## Sheet: Sheet1
REAGENT or RESOURCE		SOURCE		IDENTIFIER
Antibodies
Rabbit anti-β actin		Proteintech		Cat# 20536-1-AP; RRID: AB_10700003
Rabbit anti-GPX4		Abcam		Cat# ab125066
Mouse anti-HMGCR		Abcam		Cat# ab242315
Bacterial and virus strains
hsa-miR-139-5p OE Lentivirus		Tsingke Biotech		N/A
Chemicals, peptides, and recombinant proteins
DMEM		Gibco		Cat# 11995500BT
Bovine serum albumin		Sigma-Aldrich		Cat# V900933; CAS: 9048-46-8
Difco Skim Milk		BD biosciences		Cat# BD-232100
polyvinylidene ﬂuoride membrane (0.45mm)		Sigma-Aldrich		Cat# IPVH00010; CAS: 24937-79-9
fetal bovine serum (FBS)		Gibco		Cat# 10270-106
ECL detection system		Millipore		Cat# WBKLS0500
AG RNAex Pro extraction reagent		AGbio		Cat# AG21101
Lipofectamine 2000 Transfection Reagent		Invitrogen		Cat# 11668500
DMSO		Sigma-Aldrich		Cat# D2650; CAS: 67-68-5
Mevalonic acid		GLPBIO		Cat# 11668500
Simvastatin		APEBIO		Cat# A8522
Ferrostatin-1		MCE		Cat# HY-100579
GPX4-IN-3		MCE		Cat# HY-141809
Erastin		MCE		Cat# HY-15763
Liproxstatin-1		MCE		Cat# HY-12726
Z-VAD-FMK		MCE		Cat# HY-16658B
Necrosulfonamide		MCE		Cat# HY-100573
BODIPY 581/591 C11		KKL Med		Cat# KCM12619
TUNEL assay kit		KeyGen Biotech		Cat# KGA1408-20
hsa-miR-139-5p mimic		Tsingke Biotech		N/A
Accutase		Sigma		A6964
Critical commercial assays
bicinchoninic acid (BCA) assay kit		Beyotime		Cat# P0012
PrimeScript RT Master Mix		Takara Bio		Cat# RR036A
SYBR Green Pro Taq HS premixed qPCR kit		AGbio		Cat# AG11740
proteinase inhibitor		CWBio		Cat# CW2200S
phosphatase inhibitor		CWBio		Cat# CW2383S
Cell Counting Kit-8		GLPBIO		Cat# GK10001
RIPA lysis buffer		CWBio		Cat# CW2333S
Malondialdehyde (MDA) content assay kit		Solarbio		Cat# BC0025
Reduced Glutathione (GSH) Assay Kit		Solarbio		Cat# BC1175
Reactive oxygen species assay kit		Solarbio		Cat# CA1410
Total cholesterol (TC) content detection kit		Solarbio		Cat# BC1985
Deposited data
Raw and analyzed data		CGGA		http://www.cgga.org.cn/
Predicted gene binding fragments		TargetScanHuman 8.0 data base		https://www.targetscan.org/vert_80/
RNA-seq data		This paper		N/A
Experimental models: Cell lines
HEB		Southern Medical University		N/A
U251		Cell bank of Chinese Academy of Sciences		TCHu58
U138		Southern Medical University		N/A
Experimental models: Organisms/strains
Mouse: BALB/c nude		Southern Medical University		N/A
Oligonucleotides
Human GAPDH primers: ACTTCCTCTCTACAGTGCACGTG and TGCTGATGATCTTGAGGCTGTTGTC		Tsingke Biotech		N/A
Human hsa-miR-139-5p primers: ACTTCCTCTCTACAGTGCACGTG and ATCCAGTGCAGGGTCCGAGG and GTCGTATCCAGTGCAGGGTCCGAGGTATTCGCACTGGATACGACACTGGA		Tsingke Biotech		N/A
Human HMGCR primers: ACAGATACTTGGGAATGCAGAG and CTGTCGGCGAATAGATACACC		Tsingke Biotech		N/A
Human U6 primers: CTCGCTTCGGCAGCACA and AACGCTTCACGAATTTGCGT		Tsingke Biotech		N/A
Human hsa-miR-139-5p mimic: UCUACAGUGCACGUGUCUCCAGU and UGGAGACACGUGCACUGUAGAUU		Tsingke Biotech		N/A
Human hsa-miR-139-5p OE lentivirus: TCTACAGTGCACGTGTCTCCAGT		Tsingke Biotech		N/A
Software and algorithms
Image Lab software		Bio-Rad		http://www.bio-rad.com/en-us/sku/1709690image-lab-software
GraphPad Prism 9.0		GraphPad Software		http://www.graphpad.com/
ImageJ		NIH		https://imagej.nih.gov/ij/
FlowJo v10.8.1		BD Biosciences		https://www.ﬂowjo.com/
NIS-Elements		Nikon		https://www.microscope.healthcare.nikon.com/
GEPIA 2		Zhang’s Lab		http://gepia2.cancer-pku.cn
Supplementary Table S1. Detailed list of materials and their sources. This supplementary table provides a comprehensive list of all major reagents, chemicals, kits, antibodies, and other consumables used throughout this research, including their respective manufacturers/suppliers and catalog/product numbers.
